# Supplementary material for: Heteroleptic Coumarin-Based Silver(I) Complexes: Possible New Antimicrobial Agents
Source: Molecules. 2024 Dec 15;29(24):5917. doi: 10.3390/molecules29245917 (PMC11678713; doi:10.3390/molecules29245917)
Supplement: Supplementary file 1 [file molecules-29-05917-s001.zip]

Archive with 1 entries (1 files):
- molecules-3336829-supplementary.pdf
